# Supplementary material for: Subcutaneous Emphysema Related to Dental Treatment: A Case Series
Source: Healthcare (Basel). 2022 Feb 1;10(2):290. doi: 10.3390/healthcare10020290 (PMC8872011; doi:10.3390/healthcare10020290)
Supplement: Supplementary file 1 [file healthcare-10-00290-s001.zip]

Archive with 1 entries (1 files):
- healthcare-1521018-supplementary.pdf
